# Supplementary material for: Cannabidiol Selectively Binds to the Voltage-Gated Sodium Channel Nav1.4 in Its Slow-Inactivated State and Inhibits Sodium Current
Source: Biomedicines. 2021 Sep 2;9(9):1141. doi: 10.3390/biomedicines9091141 (PMC8465134; doi:10.3390/biomedicines9091141)
Supplement: Supplementary file 1 [file biomedicines-09-01141-s001.zip]

Archive with 1 entries (1 files):
- biomedicines-1361327-supplementary.pdf
